# Supplementary material for: Synchrotron Radiation Refraction-Contrast Computed Tomography Based on X-ray Dark-Field Imaging Optics of Pulmonary Malignancy: Comparison with Pathologic Examination
Source: Cancers (Basel). 2024 Feb 16;16(4):806. doi: 10.3390/cancers16040806 (PMC10886596; doi:10.3390/cancers16040806)
Supplement: Supplementary file 1 [file cancers-16-00806-s001.zip]

Archive with 9 entries (9 files):
- Figure S1.png
- Video S1. 3D volume rendering video from specimen #1.mp4
- Video S2. Segmentation images from specimen #1.mp4
- Video S3. 3D volume rendering video from specimen #2.mp4
- Video S4. Segmentation images from specimen #2.mp4
- Video S5. 3D volume rendering video from specimen #3.mp4
- Video S6. Segmentation images from specimen #3.mp4
- Video S7. 3D volume rendering video from specimen #4.mp4
- Video S8. Segmentation images from specimen #4.mp4
